# Supplementary material for: Genome-wide SNPs reveal novel genetic relationships among Atlantic cod (Gadus morhua) from the south coast of Newfoundland, Canada (subdivision 3Ps), Northern cod stock complex, and Gulf of St Lawrence
Source: PLoS One. 2025 Mar 14;20(3):e0317768. doi: 10.1371/journal.pone.0317768 (PMC11908700; doi:10.1371/journal.pone.0317768)
Supplement: S1 Table [file pone.0317768.s001.xlsx]

## Sheet: Table S1
Table S1: Information for each individual in dataset.
Number	Individual	Individual	Year	Month	Day	Sampling location	Size.cm	Sex	Mat.stage	LATDEC	LONDEC	DAPC Cluster
1	1_21_19	21_19	2022	4	12	3Ps	40	0	500	45401	57128	3
2	1_218_11	218_11	2021	4	25	3Ps	58	0	140	46290	54409	1
3	1_218_12	218_12	2021	4	25	3Ps	52	0	150	46214	54304	1
4	1_218_14	218_14	2021	4	25	3Ps	34	0	140	46252	55045	3
5	1_218_20	218_20	2021	4	26	3Ps	47	0	560	46374	55346	3
6	1_219_42	219_42	2021	5	12	3Ps	90	0	0	45084	56068	1
7	1_22_13	22_13	2022	4	26	3Ps	59	F	550	47257	56487	3
8	1_22_29	22_29	2022	4	28	3Ps	52	0	500	47025	57324	1
9	1_22_32	22_32	2022	4	29	3Ps	60	F	520	47019	57559	1
10	1_22_5	22_5	2022	4	24	3Ps	57	0	520	47074	55580	1
11	1_24_3	24_3	2022	5	24	3Ps	56	0	140	46300	55220	1
12	10_22_30	22_30	2022	4	28	3Ps	40	0	160	47043	57558	1
13	13_219_83	219_83	2021	5	16	3Ps	45	0	140	46283	56238	1
14	155_218_34	218_34	2021	4	29	3Ps	77	0	520	47097	56141	1
15	16_219_16	219_16	2021	5	7	3Ps	36	0	150	46347	56253	3
16	16_23_46	219_16	2022	5	13	3Ps	27	0	600	45224	54456	3
17	16_24_3	24_3	2022	5	24	3Ps	51	F	560	46300	55220	3
18	17_219_12	219_12	2021	5	6	3Ps	28	0	500	46106	55509	1
19	2_21_17	21_17	2022	4	12	3Ps	37	F	500	46140	57109	3
20	2_21_22	21_22	2022	4	13	3Ps	30	0	500	45461	56348	3
21	2_218_11	218_11	2021	4	25	3Ps	45	0	140	46290	54409	1
22	2_218_71	218_71	2021	5	3	3Ps	40	0	140	46112	57031	1
23	2_219_12	219_12	2021	5	6	3Ps	36	0	500	46106	55509	3
24	2_219_16	219_16	2021	5	7	3Ps	58	0	150	46347	56253	1
25	2_22_6	22_6	2022	4	24	3Ps	28	0	100	47119	55480	3
26	2_24_13	24_13	2022	5	27	3Ps	55	0	500	45580	55151	3
27	2_24_9	24_9	2022	5	26	3Ps	34	0	500	46083	54436	3
28	20_218_54	218_54	2021	5	1	3Ps	35	M	100	47020	57561	3
29	22_218_33	218_33	2021	4	29	3Ps	61	0	160	47089	56107	3
30	25_218_28	218_28	2021	4	28	3Ps	65	0	560	47226	55271	3
31	29_23_52	23_52	2022	5	14	3Ps	36	0	100	45110	55358	3
32	3_21_25	21_25	2022	4	13	3Ps	32	F	500	45237	56142	1
33	3_218_24	218_24	2021	4	27	3Ps	31	0	100	46434	56044	3
34	3_22_9	22_9	2022	4	25	3Ps	49	0	520	47114	55557	1
35	3_23_37	23_37	2022	NODATA	NODATA	3Ps	22	0	100	NODATA	NODATA	1
36	3_24_14	24_14	2022	5	27	3Ps	54	0	150	45416	55069	1
37	32_218_25	218_25	2021	4	28	3Ps	24	0	500	47070	55497	3
38	4_22_11	22_11	2022	4	25	3Ps	31	0	100	47240	56125	3
39	4_23_46	23_46	2022	5	13	3Ps	31	0	500	45224	54456	3
40	4_23_52	23_52	2022	5	14	3Ps	31	0	500	45110	55358	3
41	4_24_13	24_13	2022	5	27	3Ps	53	0	520	45580	55151	1
42	5_22_11	22_11	2022	4	25	3Ps	54	0	520	47240	56125	1
43	6_218_23	218_23	2021	4	27	3Ps	24	0	100	46389	56050	1
44	6_219_83	219_83	2021	5	16	3Ps	57	0	520	46283	56238	1
45	8_219_43	219_43	2021	5	12	3Ps	35	0	100	45141	56109	1
46	89_218_22	218_22	2021	4	27	3Ps	25	0	500	46462	55489	3
47	9_219_56	219_56	2021	5	14	3Ps	51	0	100	45094	55208	1
80	GM2J15J022	GM2J15J022	2015	5	23	2J	22	F	IMMATURE	53.8574	-52.9463	3
56	GM2J15J036	GM2J15J036	2015	5	25	2J	28	M	IMMATURE	53.0783	-52.2783	3
55	GM2J15J038	GM2J15J038	2015	5	25	2J	20	F	IMMATURE	53.0783	-52.2783	3
79	GM2J15L005	GM2J15L005	2015	5	22	2J	78	M	PARTLYSPENT	52.6707	-53.4167	3
54	GM2J15M017	GM2J15M017	2015	5	22	2J	51	F	MATAP	52.6707	-53.4167	1
58	GM2J15M025	GM2J15M025	2015	5	22	2J	50	M	PARTLYSPENT	52.6707	-53.4167	1
59	GM2J15M032	GM2J15M032	2015	5	22	2J	60	F	MATBP	52.6707	-53.4167	1
53	GM2J15S018	GM2J15S018	2015	5	22	2J	45	F	MATBP	52.6707	-53.4167	3
57	GM2J15S031	GM2J15S031	2015	5	22	2J	46	M	PARTLYSPENT	52.6707	-53.4167	3
81	GM2J15S094	GM2J15S094	2015	5	22	2J	48	F	MATCP	52.6707	-53.4167	3
60	GM2J15S096	GM2J15S096	2015	5	22	2J	48	F	PARTLYSPENT	52.6707	-53.4167	3
61	GM2J17_1890	GM2J17_1890	2017	11	30	2J	NODATA	NODATA	NODATA	53.785	-53.295	3
62	GM2J17_1896	GM2J17_1896	2017	11	30	2J	NODATA	NODATA	NODATA	53.785	-53.295	3
63	GM2J17_1898	GM2J17_1898	2017	11	30	2J	NODATA	NODATA	NODATA	53.785	-53.295	3
64	GM2J17_1903	GM2J17_1903	2017	11	30	2J	NODATA	NODATA	NODATA	53.785	-53.295	3
65	GM2J17_1904	GM2J17_1904	2017	11	30	2J	NODATA	NODATA	NODATA	53.785	-53.295	3
66	GM2J17_1905	GM2J17_1905	2017	11	30	2J	NODATA	NODATA	NODATA	53.785	-53.295	3
67	GM2J17_1906	GM2J17_1906	2017	11	30	2J	NODATA	NODATA	NODATA	53.785	-53.295	1
68	GM2J17_1907	GM2J17_1907	2017	11	30	2J	NODATA	NODATA	NODATA	53.785	-53.295	3
69	GM2J17_1908	GM2J17_1908	2017	11	30	2J	NODATA	NODATA	NODATA	53.785	-53.295	3
70	GM2J17_1909	GM2J17_1909	2017	11	30	2J	NODATA	NODATA	NODATA	53.785	-53.295	3
71	GM2J17_1910	GM2J17_1910	2017	11	30	2J	NODATA	NODATA	NODATA	53.785	-53.295	3
72	GM2J17_1911	GM2J17_1911	2017	11	30	2J	NODATA	NODATA	NODATA	53.785	-53.295	3
73	GM2J17_1912	GM2J17_1912	2017	11	30	2J	NODATA	NODATA	NODATA	53.785	-53.295	3
74	GM2J17_1919	GM2J17_1919	2017	11	30	2J	NODATA	NODATA	NODATA	53.785	-53.295	3
75	GM2J17_1920	GM2J17_1920	2017	11	30	2J	NODATA	NODATA	NODATA	53.785	-53.295	3
76	GM2J17_1922	GM2J17_1922	2017	11	30	2J	NODATA	NODATA	NODATA	53.785	-53.295	3
77	GM2J17_1924	GM2J17_1924	2017	11	30	2J	NODATA	NODATA	NODATA	53.785	-53.295	3
78	GM2J17_1925	GM2J17_1925	2017	11	30	2J	NODATA	NODATA	NODATA	53.785	-53.295	3
85	GM3K13J221	GM3K13J221	2013	5	7	3K	13	U	IMMATURE	49.883	-51.214	3
86	GM3K15J162	GM3K15J162	2015	5	17	3K	18	F	IMMATURE	50.4168	-51.3989	3
84	GM3K15L177	GM3K15L177	2015	5	17	3K	76	M	PARTLYSPENT	50.4168	-51.3989	3
82	GM3K15L186	GM3K15L186	2015	5	17	3K	74	F	MATBP	50.4168	-51.3989	1
83	GM3K15S179	GM3K15S179	2015	5	17	3K	43	F	MATBP	50.4168	-51.3989	3
87	GM3K17_1941	GM3K17_1941	2017	11	17	3K	NODATA	NODATA	NODATA	51.358	-50.78	3
88	GM3K17_1942	GM3K17_1942	2017	11	17	3K	NODATA	NODATA	NODATA	51.358	-50.78	3
89	GM3K17_1944	GM3K17_1944	2017	11	17	3K	NODATA	NODATA	NODATA	51.358	-50.78	3
90	GM3K17_1945	GM3K17_1945	2017	11	17	3K	NODATA	NODATA	NODATA	51.358	-50.78	3
91	GM3K17_1946	GM3K17_1946	2017	11	17	3K	NODATA	NODATA	NODATA	51.358	-50.78	3
92	GM3K17_1948	GM3K17_1948	2017	11	17	3K	NODATA	NODATA	NODATA	51.358	-50.78	1
93	GM3K17_1949	GM3K17_1949	2017	11	17	3K	NODATA	NODATA	NODATA	51.358	-50.78	1
94	GM3K17_1950	GM3K17_1950	2017	11	17	3K	NODATA	NODATA	NODATA	51.358	-50.78	1
95	GM3K17_1953	GM3K17_1953	2017	11	17	3K	NODATA	NODATA	NODATA	51.358	-50.78	3
96	GM3K17_1954	GM3K17_1954	2017	11	17	3K	NODATA	NODATA	NODATA	51.358	-50.78	3
97	GM3K17_1976	GM3K17_1976	2017	11	17	3K	NODATA	NODATA	NODATA	51.358	-50.78	3
98	GM3K17_1977	GM3K17_1977	2017	11	17	3K	NODATA	NODATA	NODATA	51.358	-50.78	1
99	GM3K17_1980	GM3K17_1980	2017	11	17	3K	NODATA	NODATA	NODATA	51.358	-50.78	3
100	GM3K17_1982	GM3K17_1982	2017	11	17	3K	NODATA	NODATA	NODATA	51.358	-50.78	3
101	GM3K17_1984	GM3K17_1984	2017	11	17	3K	NODATA	NODATA	NODATA	51.358	-50.78	3
102	GM3K17_1990	GM3K17_1990	2017	11	18	3K	NODATA	NODATA	NODATA	50.16	-54.435	1
103	GM3K17_1991	GM3K17_1991	2017	11	18	3K	NODATA	NODATA	NODATA	50.16	-54.435	3
104	GM3K17_1997	GM3K17_1997	2017	11	18	3K	NODATA	NODATA	NODATA	50.16	-54.435	3
105	GM3K17_2004	GM3K17_2004	2017	11	18	3K	NODATA	NODATA	NODATA	50.16	-54.435	3
106	GM3K17_2018	GM3K17_2018	2017	11	18	3K	NODATA	NODATA	NODATA	50.16	-54.435	1
107	GM3K17_2019	GM3K17_2019	2017	11	18	3K	NODATA	NODATA	NODATA	50.16	-54.435	3
108	GM3K17_2020	GM3K17_2020	2017	11	18	3K	NODATA	NODATA	NODATA	50.16	-54.435	3
109	GM3K17_2021	GM3K17_2021	2017	11	18	3K	NODATA	NODATA	NODATA	50.16	-54.435	3
110	GM3L17_2024	GM3L17_2024	2017	11	10	3L	NODATA	NODATA	NODATA	49.125	-50.691	1
111	GM3L17_2025	GM3L17_2025	2017	11	10	3L	NODATA	NODATA	NODATA	49.125	-50.691	3
112	GM3L17_2026	GM3L17_2026	2017	11	10	3L	NODATA	NODATA	NODATA	49.125	-50.691	3
113	GM3L17_2027	GM3L17_2027	2017	11	10	3L	NODATA	NODATA	NODATA	49.125	-50.691	3
114	GM3L17_2028	GM3L17_2028	2017	11	10	3L	NODATA	NODATA	NODATA	49.125	-50.691	3
115	GM3L17_2031	GM3L17_2031	2017	11	10	3L	NODATA	NODATA	NODATA	49.125	-50.691	3
116	GM3L17_2032	GM3L17_2032	2017	11	10	3L	NODATA	NODATA	NODATA	49.125	-50.691	3
117	GM3L17_2035	GM3L17_2035	2017	11	10	3L	NODATA	NODATA	NODATA	49.125	-50.691	1
118	GM3L17_2037	GM3L17_2037	2017	11	10	3L	NODATA	NODATA	NODATA	49.125	-50.691	1
119	GM3L17_2038	GM3L17_2038	2017	11	10	3L	NODATA	NODATA	NODATA	49.125	-50.691	1
120	GM3L17_2039	GM3L17_2039	2017	11	10	3L	NODATA	NODATA	NODATA	49.125	-50.691	1
121	GM3L17_2040	GM3L17_2040	2017	11	10	3L	NODATA	NODATA	NODATA	49.125	-50.691	3
122	GM3L17_2043	GM3L17_2043	2017	11	10	3L	NODATA	NODATA	NODATA	49.125	-50.691	3
123	GM3L17_2044	GM3L17_2044	2017	11	10	3L	NODATA	NODATA	NODATA	49.125	-50.691	3
124	GM3L17_2049	GM3L17_2049	2017	11	10	3L	NODATA	NODATA	NODATA	49.125	-50.691	1
125	GM3L17_2050	GM3L17_2050	2017	11	10	3L	NODATA	NODATA	NODATA	49.125	-50.691	1
126	GM3L17_2051	GM3L17_2051	2017	11	10	3L	NODATA	NODATA	NODATA	49.125	-50.691	3
127	GM3L17_2054	GM3L17_2054	2017	11	10	3L	NODATA	NODATA	NODATA	49.125	-50.691	1
128	GM3L17_2055	GM3L17_2055	2017	11	10	3L	NODATA	NODATA	NODATA	49.125	-50.691	1
129	GM3L17_2058	GM3L17_2058	2017	11	10	3L	NODATA	NODATA	NODATA	49.125	-50.691	3
130	GM3L17_2059	GM3L17_2059	2017	11	10	3L	NODATA	NODATA	NODATA	49.125	-50.691	3
131	GM3L17_2062	GM3L17_2062	2017	11	10	3L	NODATA	NODATA	NODATA	49.125	-50.691	3
132	GM3L17_2063	GM3L17_2063	2017	11	10	3L	NODATA	NODATA	NODATA	49.125	-50.691	3
133	GM3L17_2064	GM3L17_2064	2017	11	10	3L	NODATA	NODATA	NODATA	49.125	-50.691	3
134	GM3L17_2065	GM3L17_2065	2017	11	10	3L	NODATA	NODATA	NODATA	49.125	-50.691	1
135	GM3L17_2066	GM3L17_2066	2017	11	10	3L	NODATA	NODATA	NODATA	49.125	-50.691	1
136	GM3L17_2067	GM3L17_2067	2017	11	10	3L	NODATA	NODATA	NODATA	49.125	-50.691	1
137	GM3L17_2068	GM3L17_2068	2017	11	10	3L	NODATA	NODATA	NODATA	49.125	-50.691	1
138	GM3L17_2071	GM3L17_2071	2017	11	10	3L	NODATA	NODATA	NODATA	49.125	-50.691	1
48	GM3P13J245	GM3P13J245	2013	5	16	3Ps	20	F	IMMATURE	45.394	55.033	1
49	GM3P13J246	GM3P13J246	2013	5	16	3Ps	20	F	IMMATURE	45.394	55.033	1
51	GM3P13J251	GM3P13J251	2013	5	16	3Ps	22	M	IMMATURE	45.394	55.033	1
50	GM3P13J299	GM3P13J299	2013	5	17	3Ps	24	M	IMMATURE	45.167	-55.636	3
52	GM3P13J307	GM3P13J307	2013	5	16	3Ps	21	M	IMMATURE	45.394	-55.033	1
139	GM4R17L1594	GM4R17L1594	2017	8	9	4R	73	M	ripe/running	49.27	-58.72	1
140	GM4R17M1414	GM4R17M1414	2017	8	7	4R	65	M	ripe/running	51.38	-56.99	1
141	GM4R17M1420	GM4R17M1420	2017	8	7	4R	55.6	M	ripe/running	51.38	-56.99	1
142	GM4R17M1426	GM4R17M1426	2017	8	7	4R	69.4	M	ripe/running	51.38	-56.99	1
143	GM4R17M1427	GM4R17M1427	2017	8	7	4R	60.1	M	ripe/running	51.38	-56.99	1
144	GM4R17M1428	GM4R17M1428	2017	8	7	4R	58.8	M	ripe/running	51.38	-56.99	1
145	GM4R17M1436	GM4R17M1436	2017	8	7	4R	66.6	M	ripe/running	51.38	-56.99	1
146	GM4R17M1592	GM4R17M1592	2017	8	9	4R	52.4	M	ripe/running	49.27	-58.72	1
147	GM4R17S1417	GM4R17S1417	2017	8	7	4R	46.5	M	ripe/running	51.38	-56.99	1
148	GM4R18L2313	GM4R18L2313	2018	5	24	4Rd	86.1	M	ripe/running	48.133	-59.342	1
149	GM4R18L2326	GM4R18L2326	2018	5	24	4Rd	72.4	M	ripe/running	48.333	-59.319	1
150	GM4R18L2334	GM4R18L2334	2018	5	24	4Rd	78.7	M	ripe/running	48.333	-59.319	1
151	GM4R18L2350	GM4R18L2350	2018	5	24	4Rc	84.3	F	ripe/running	48.919	-59.19	1
152	GM4R18M2301	GM4R18M2301	2018	5	22	4Rc	54.6	M	ripe/running	49.45	-59.007	1
153	GM4R18M2302	GM4R18M2302	2018	5	22	4Rc	54.2	F	ripe/running	49.45	-59.007	1
154	GM4R18M2304	GM4R18M2304	2018	5	23	4Rc	51	F	ripe/running	48.565	-59.673	1
155	GM4R18M2305	GM4R18M2305	2018	5	23	4Rc	54.6	F	ripe/running	48.542	-59.516	1
156	GM4R18M2306	GM4R18M2306	2018	5	24	4Rd	54.8	M	ripe/running	47.88	-59.501	3
157	GM4R18M2312	GM4R18M2312	2018	5	24	4Rd	60.9	F	ripe/running	48.133	-59.342	1
158	GM4R18M2314	GM4R18M2314	2018	5	24	4Rd	51.1	M	ripe/running	48.069	-59.34	1
159	GM4R18M2316	GM4R18M2316	2018	5	24	4Rd	55.4	M	ripe/running	48.069	-59.34	1
160	GM4R18M2320	GM4R18M2320	2018	5	24	4Rd	52.2	F	ripe/running	48.137	-59.169	1
161	GM4R18M2322	GM4R18M2322	2018	5	24	4Rd	58.9	F	ripe/running	48.339	-59.177	1
162	GM4R18M2323	GM4R18M2323	2018	5	24	4Rd	52.4	M	ripe/running	48.339	-59.177	1
163	GM4R18M2324	GM4R18M2324	2018	5	24	4Rd	64.2	M	ripe/running	48.333	-59.319	3
164	GM4R18M2327	GM4R18M2327	2018	5	24	4Rd	67.1	M	ripe/running	48.333	-59.319	1
165	GM4R18M2328	GM4R18M2328	2018	5	24	4Rd	54.1	M	ripe/running	48.333	-59.319	1
166	GM4R18M2332	GM4R18M2332	2018	5	24	4Rd	53	M	ripe/running	48.333	-59.319	1
167	GM4R18M2335	GM4R18M2335	2018	5	24	4Rd	50.2	F	ripe/running	48.333	-59.319	1
168	GM4R18M2337	GM4R18M2337	2018	5	24	4Rd	61.6	F	ripe/running	48.333	-59.319	1
169	GM4R18M2338	GM4R18M2338	2018	5	24	4Rc	53.4	M	ripe/running	48.519	-59.333	1
170	GM4R18M2343	GM4R18M2343	2018	5	24	4Rc	53.1	M	ripe/running	48.919	-59.19	1
171	GM4R18M2344	GM4R18M2344	2018	5	24	4Rc	65.9	F	ripe/running	48.919	-59.19	1
172	GM4R18M2345	GM4R18M2345	2018	5	24	4Rc	60.1	M	ripe/running	48.919	-59.19	1
173	GM4R18M2346	GM4R18M2346	2018	5	24	4Rc	60	M	ripe/running	48.919	-59.19	1
174	GM4R18M2347	GM4R18M2347	2018	5	24	4Rc	65.8	F	ripe/running	48.919	-59.19	1
175	GM4R18M2352	GM4R18M2352	2018	5	24	4Rc	50.3	M	ripe/running	48.939	-59.035	1
176	GM4R18M2355	GM4R18M2355	2018	5	25	4Rc	53.1	M	ripe/running	49.303	-58.819	1
177	GM4R18M2356	GM4R18M2356	2018	5	25	4Rc	68.1	F	ripe/running	49.303	-58.819	1
178	GM4R18S2300	GM4R18S2300	2018	5	22	4Rc	35.2	F	ripe/running	49.319	-59.016	3
179	GM4R18S2303	GM4R18S2303	2018	5	23	4Rc	46.2	M	ripe/running	48.733	-59.341	1
180	GM4R18S2307	GM4R18S2307	2018	5	24	4Rd	37.1	M	ripe/running	47.952	-59.5	1
181	GM4R18S2308	GM4R18S2308	2018	5	24	4Rd	45.1	F	ripe/running	47.952	-59.5	1
182	GM4R18S2309	GM4R18S2309	2018	5	24	4Rd	43.5	M	ripe/running	48.144	-59.492	1
183	GM4R18S2310	GM4R18S2310	2018	5	24	4Rd	46.5	M	ripe/running	48.133	-59.342	1
184	GM4R18S2311	GM4R18S2311	2018	5	24	4Rd	47.3	M	ripe/running	48.133	-59.342	1
185	GM4R18S2315	GM4R18S2315	2018	5	24	4Rd	47.9	M	ripe/running	48.069	-59.34	1
186	GM4R18S2317	GM4R18S2317	2018	5	24	4Rd	47.1	F	ripe/running	48.137	-59.169	1
187	GM4R18S2318	GM4R18S2318	2018	5	24	4Rd	49.6	M	ripe/running	48.137	-59.169	3
188	GM4R18S2321	GM4R18S2321	2018	5	24	4Rd	48.7	M	ripe/running	48.339	-59.177	1
189	GM4R18S2325	GM4R18S2325	2018	5	24	4Rd	49.1	M	ripe/running	48.333	-59.319	1
190	GM4R18S2329	GM4R18S2329	2018	5	24	4Rd	40.9	M	ripe/running	48.333	-59.319	1
191	GM4R18S2331	GM4R18S2331	2018	5	24	4Rd	47.5	M	ripe/running	48.333	-59.319	1
192	GM4R18S2333	GM4R18S2333	2018	5	24	4Rd	41	M	ripe/running	48.333	-59.319	1
193	GM4R18S2336	GM4R18S2336	2018	5	24	4Rd	47.9	M	ripe/running	48.333	-59.319	1
194	GM4R18S2339	GM4R18S2339	2018	5	24	4Rc	44.1	M	ripe/running	48.723	-59.181	1
195	GM4R18S2340	GM4R18S2340	2018	5	24	4Rc	43.5	M	ripe/running	48.723	-59.181	1
196	GM4R18S2341	GM4R18S2341	2018	5	24	4Rc	49.7	M	ripe/running	48.919	-59.19	1
197	GM4R18S2342	GM4R18S2342	2018	5	24	4Rc	48.8	F	ripe/running	48.919	-59.19	1
198	GM4R18S2348	GM4R18S2348	2018	5	24	4Rc	49.9	M	ripe/running	48.919	-59.19	1
199	GM4R18S2349	GM4R18S2349	2018	5	24	4Rc	45.3	M	ripe/running	48.919	-59.19	1
200	GM4R18S2351	GM4R18S2351	2018	5	24	4Rc	39.6	M	ripe/running	48.939	-59.035	1
201	GM4R18S2353	GM4R18S2353	2018	5	25	4Rc	49.8	M	ripe/running	49.303	-58.819	1
202	GM4R18S2357	GM4R18S2357	2018	5	25	4Rc	41.9	F	ripe/running	49.303	-58.819	1
203	GM4S17L1224	GM4S17L1224	2017	7	1	4S	71.5	F	ripe/running	49.91	-63.05	1
204	GM4S17L1225	GM4S17L1225	2017	7	1	4S	73.2	F	ripe/running	49.91	-63.05	2
205	GM4S17L1228	GM4S17L1228	2017	7	1	4S	83.4	M	ripe/running	49.91	-63.05	2
206	GM4S17L1234	GM4S17L1234	2017	7	1	4S	86.5	F	ripe/running	49.91	-63.05	2
207	GM4S17M1227	GM4S17M1227	2017	7	1	4S	60	F	ripe/running	49.91	-63.05	2
208	GM4S17M1229	GM4S17M1229	2017	7	1	4S	56	F	ripe/running	49.91	-63.05	2
209	GM4S17M1239	GM4S17M1239	2017	7	1	4S	65.3	M	ripe/running	49.91	-63.05	1
210	GM4S17M1240	GM4S17M1240	2017	7	1	4S	64.4	M	ripe/running	49.91	-63.05	1
211	GM4S17M1243	GM4S17M1243	2017	7	1	4S	59.8	F	ripe/running	49.91	-63.05	1
212	GM4S17M1244	GM4S17M1244	2017	7	1	4S	64.1	F	ripe/running	49.91	-63.05	1
213	GM4S17M1245	GM4S17M1245	2017	7	1	4S	64.5	F	ripe/running	49.91	-63.05	1
214	GM4S17M1246	GM4S17M1246	2017	7	1	4S	65.1	F	ripe/running	49.91	-63.05	1
215	GM4S17M1247	GM4S17M1247	2017	7	1	4S	63.9	F	ripe/running	49.91	-63.05	1
216	GM4S17M1249	GM4S17M1249	2017	7	1	4S	69.8	F	ripe/running	49.91	-63.05	1
217	GM4S17M1254	GM4S17M1254	2017	7	1	4S	65.3	M	ripe/running	49.91	-63.05	1
218	GM4S17M1266	GM4S17M1266	2017	7	1	4S	61.2	M	ripe/running	49.91	-63.05	1
219	GM4S17M1271	GM4S17M1271	2017	7	1	4S	63.5	M	ripe/running	49.91	-63.05	1
220	GM4S17M1534	GM4S17M1534	2017	8	23	4S	51.5	F	spent	49.77	-66.94	3
221	GM4S17M1544	GM4S17M1544	2017	8	23	4S	54	F	spent	49.77	-66.94	1
222	GM4S17S1504	GM4S17S1504	2017	8	27	4S	43.9	M	ripe/running	49.85	-61.77	1
223	GM4S17S1533	GM4S17S1533	2017	8	23	4S	44	M	spent	49.77	-66.94	3
224	GM4S17S1541	GM4S17S1541	2017	8	23	4S	45.7	M	spent	49.77	-66.94	1
225	GM4S17S1542	GM4S17S1542	2017	8	23	4S	45.5	F	spent	49.77	-66.94	1
226	GM4S17S1548	GM4S17S1548	2017	8	23	4S	43.2	F	spent	49.77	-66.94	1
227	GM4S17S1550	GM4S17S1550	2017	8	23	4S	46	M	ripe/running	49.77	-66.94	1
228	GM4S17S1553	GM4S17S1553	2017	8	23	4S	42.9	M	spent	49.77	-66.94	1
229	GM4S17S1554	GM4S17S1554	2017	8	23	4S	46	F	spent	49.77	-66.94	1
230	GM4S17S1555	GM4S17S1555	2017	8	23	4S	40.2	F	spent	49.77	-66.94	1
231	GM4S17S1557	GM4S17S1557	2017	8	23	4S	49	F	spent	49.77	-66.94	1
232	GM4S17S1560	GM4S17S1560	2017	8	23	4S	45	M	spent	49.77	-66.94	3
233	GM4T17L867	GM4T17L867	2017	5	13	4T	76	M	ripe/running	47.95	-63.972	1
234	GM4T17L914	GM4T17L914	2017	5	13	4T	79	M	ripe/running	48.0077	-63.998	1
235	GM4T17L918	GM4T17L918	2017	5	13	4T	87	M	ripe/running	48.0077	-63.998	1
236	GM4T17L927	GM4T17L927	2017	5	13	4T	48	M	ripe/running	48.0077	-63.998	1
237	GM4T17M875	GM4T17M875	2017	5	13	4T	63	M	ripe/running	47.95	-63.972	1
238	GM4T17M877	GM4T17M877	2017	5	13	4T	62	F	ripe/running	47.95	-63.972	1
239	GM4T17M888	GM4T17M888	2017	5	13	4T	67	M	ripe/running	47.95	-63.972	1
240	GM4T17M889	GM4T17M889	2017	5	13	4T	50	M	ripe/running	47.95	-63.972	1
241	GM4T17M906	GM4T17M906	2017	5	13	4T	61	M	ripe/running	48.0077	-63.998	1
242	GM4T17M921	GM4T17M921	2017	5	13	4T	50	F	ripe/running	48.0077	-63.998	1
243	GM4T17M924	GM4T17M924	2017	5	13	4T	50	M	ripe/running	48.0077	-63.998	1
244	GM4T17M933	GM4T17M933	2017	5	13	4T	50	F	ripe/running	48.0077	-63.998	1
245	GM4T17M944	GM4T17M944	2017	5	13	4T	61	M	ripe/running	48.0077	-63.998	1
246	GM4T17M947	GM4T17M947	2017	5	13	4T	57	M	ripe/running	47.981	-63.9955	1
247	GM4T17S880	GM4T17S880	2017	5	13	4T	45	M	ripe/running	47.95	-63.972	1
248	GM4T17S885	GM4T17S885	2017	5	13	4T	43	M	ripe/running	47.95	-63.972	1
249	GM4T17S886	GM4T17S886	2017	5	13	4T	46	M	ripe/running	47.95	-63.972	1
250	GM4T17S890	GM4T17S890	2017	5	13	4T	44	M	ripe/running	47.95	-63.972	1
251	GM4T17S899	GM4T17S899	2017	5	13	4T	48	F	ripe/running	47.95	-63.972	1
252	GM4T17S915	GM4T17S915	2017	5	13	4T	41	F	ripe/running	48.0077	-63.998	1
253	GM4T17S916	GM4T17S916	2017	5	13	4T	41	M	ripe/running	48.0077	-63.998	1
254	GM4T17S919	GM4T17S919	2017	5	13	4T	43	M	ripe/running	48.0077	-63.998	1
255	GM4T17S920	GM4T17S920	2017	5	13	4T	46	M	ripe/running	48.0077	-63.998	1
256	GM4T17S922	GM4T17S922	2017	5	13	4T	41	M	ripe/running	48.0077	-63.998	1
257	GM4T17S925	GM4T17S925	2017	5	13	4T	47	M	ripe/running	48.0077	-63.998	1
258	GM4T17S926	GM4T17S926	2017	5	13	4T	43	F	ripe/running	48.0077	-63.998	1
259	GM4T17S928	GM4T17S928	2017	5	13	4T	43	M	ripe/running	48.0077	-63.998	1
260	GM4T17S929	GM4T17S929	2017	5	13	4T	42	F	ripe/running	48.0077	-63.998	1
261	GM4T17S930	GM4T17S930	2017	5	13	4T	42	M	ripe/running	48.0077	-63.998	1
262	GM4T17S934	GM4T17S934	2017	5	13	4T	42	M	ripe/running	48.0077	-63.998	1
263	GM4T17S935	GM4T17S935	2017	5	13	4T	40	M	ripe/running	48.0077	-63.998	1
264	GM4T17S936	GM4T17S936	2017	5	13	4T	40	F	ripe/running	48.0077	-63.998	1
265	GM4T17S937	GM4T17S937	2017	5	13	4T	45	F	ripe/running	48.0077	-63.998	1
266	GM4T17S938	GM4T17S938	2017	5	13	4T	40	M	ripe/running	48.0077	-63.998	1
267	GM4T17S939	GM4T17S939	2017	5	13	4T	43	M	ripe/running	48.0077	-63.998	1
268	GM4T17S940	GM4T17S940	2017	5	13	4T	44	F	ripe/running	48.0077	-63.998	1
269	GM4T17S941	GM4T17S941	2017	5	13	4T	42	M	ripe/running	48.0077	-63.998	1
270	GM4T17S942	GM4T17S942	2017	5	13	4T	44	M	ripe/running	48.0077	-63.998	1
271	GM4T17S943	GM4T17S943	2017	5	13	4T	40	F	ripe/running	48.0077	-63.998	1
272	GM4T17S946	GM4T17S946	2017	5	13	4T	42	F	ripe/running	47.981	-63.9955	1
273	GM4T17S948	GM4T17S948	2017	5	13	4T	47	F	ripe/running	47.981	-63.9955	1
274	GM4T17S949	GM4T17S949	2017	5	13	4T	44	M	ripe/running	47.981	-63.9955	1
275	GM4X18L2120	GM4X18L2120	2018	5	2	4Xs	74	M	Spawning	44.88	-66	2
276	GM4X18L2122	GM4X18L2122	2018	5	2	4Xs	70	M	Ripe	44.88	-66	2
277	GM4X18M2118	GM4X18M2118	2018	5	2	4Xs	65	M	Spawning	44.88	-66	2
278	GM4X18M2121	GM4X18M2121	2018	5	2	4Xs	59	M	Spawning	44.88	-66	2
279	GM4X18M2123	GM4X18M2123	2018	5	2	4Xs	61	F	Ripe	44.88	-66	1
280	GM4X18M2124	GM4X18M2124	2018	5	2	4Xs	69	M	Spawning	44.88	-66	2
281	GM4X18M2125	GM4X18M2125	2018	5	2	4Xs	61	M	Spawning	44.88	-66	2
282	GM4X18M2126	GM4X18M2126	2018	5	2	4Xs	65	M	Spawning	44.88	-66	2
283	GM4X18M2127	GM4X18M2127	2018	5	2	4Xs	64	M	Ripe	44.88	-66	2
284	GM4X18M2129	GM4X18M2129	2018	5	2	4Xs	60	M	Ripe	44.88	-66	1
285	GM4X18M2130	GM4X18M2130	2018	5	2	4Xs	63	M	Spawning	44.88	-66	2
286	GM4X18M2131	GM4X18M2131	2018	5	2	4Xs	56	F	Ripe	44.88	-66	1
287	GM5Y17L1749	GM5Y17L1749	2017	12	9	5Y	71.4	M	Ripe & Running	42.3655	-70.536	2
288	GM5Y17L1752	GM5Y17L1752	2017	12	9	5Y	71.4	M	Ripe & Running	42.3655	-70.536	2
289	GM5Y17L1759	GM5Y17L1759	2017	12	9	5Y	70.7	M	Ripe & Running	42.3655	-70.536	2
290	GM5Y17L1760	GM5Y17L1760	2017	12	9	5Y	78	M	Ripe & Running	42.3655	-70.536	2
291	GM5Y17L814	GM5Y17L814	2017	5	16	5Y	50.4	M	Ripe & Running	42.8474	-70.5966	2
292	GM5Y17L816	GM5Y17L816	2017	5	16	5Y	61.9	M	Ripe & Running	42.8474	-70.5966	2
293	GM5Y17L822	GM5Y17L822	2017	6	25	5Y	59	M	Ripe & Running	42.9517	-70.4487	2
294	GM5Y17L830	GM5Y17L830	2017	5	16	5Y	58.2	M	Ripe & Running	42.8725	-70.4678	2
295	GM5Y17L835	GM5Y17L835	2017	6	25	5Y	56.1	M	Ripe & Running	42.8824	-70.6288	2
296	GM5Y17L838	GM5Y17L838	2017	5	16	5Y	61.7	M	Ripe & Running	42.8725	-70.4678	2
297	GM5Y17M1736	GM5Y17M1736	2017	12	3	5Y	56.3	M	Ripe & Running	42.2132	-70.4573	2
298	GM5Y17M1738	GM5Y17M1738	2017	12	3	5Y	54.3	F	Ripe & Running	42.2132	-70.4573	2
299	GM5Y17M1751	GM5Y17M1751	2017	12	9	5Y	68.3	M	Ripe & Running	42.3655	-70.536	2
300	GM5Y17M1753	GM5Y17M1753	2017	12	9	5Y	55.9	M	Ripe & Running	42.3655	-70.536	2
301	GM5Y17M1754	GM5Y17M1754	2017	12	9	5Y	58.3	M	Ripe & Running	42.3655	-70.536	2
302	GM5Y17M1756	GM5Y17M1756	2017	12	9	5Y	67.1	M	Ripe & Running	42.3655	-70.536	2
303	GM5Y17M1757	GM5Y17M1757	2017	12	9	5Y	58.9	M	Ripe & Running	42.3655	-70.536	2
304	GM5Y17M1758	GM5Y17M1758	2017	12	9	5Y	61.3	M	Ripe & Running	42.3655	-70.536	2
305	GM5Y17M806	GM5Y17M806	2017	4	12	5Y	54	M	Ripe & Running	42.4289	-70.3331	2
306	GM5Y17M809	GM5Y17M809	2017	4	12	5Y	92	F	Ripe & Running	42.4321	-70.4156	2
307	GM5Y17M811	GM5Y17M811	2017	5	16	5Y	53.9	M	Ripe & Running	42.8474	-70.5966	2
308	GM5Y17M817	GM5Y17M817	2017	5	16	5Y	68.7	M	Ripe & Running	42.8474	-70.5966	2
309	GM5Y17M818	GM5Y17M818	2017	5	16	5Y	43.8	M	Ripe & Running	42.8474	-70.5966	2
310	GM5Y17M821A	GM5Y17M821	2017	6	25	5Y	79	M	Ripe & Running	42.9517	-70.4487	2
311	GM5Y17M823	GM5Y17M823	2017	6	25	5Y	65	M	Ripe & Running	42.9517	-70.4487	2
312	GM5Y17M824	GM5Y17M824	2017	6	25	5Y	55	M	Ripe & Running	42.9517	-70.4487	2
313	GM5Y17M825	GM5Y17M825	2017	6	25	5Y	45.8	F	Ripe & Running	42.8824	-70.6288	2
314	GM5Y17M834	GM5Y17M834	2017	6	25	5Y	71.2	M	Ripe & Running	42.8824	-70.6288	2
315	GM5Y17M839	GM5Y17M839	2017	5	16	5Y	48.7	M	Ripe & Running	42.8725	-70.4678	2
316	GM5Y17S1737	GM5Y17S1737	2017	12	3	5Y	47.3	M	Ripe & Running	42.2132	-70.4573	2
317	GM5Y17S805	GM5Y17S805	2017	4	12	5Y	51	F	Ripe & Running	42.4289	-70.3331	2
318	GM5Y17S819	GM5Y17S819	2017	5	16	5Y	48.6	M	Ripe & Running	42.8474	-70.5966	2
319	GM5Y17S820	GM5Y17S820	2017	6	25	5Y	64	M	Ripe & Running	42.9517	-70.4487	2
