# Supplementary material for: Genome-wide SNPs reveal novel genetic relationships among Atlantic cod (Gadus morhua) from the south coast of Newfoundland, Canada (subdivision 3Ps), Northern cod stock complex, and Gulf of St Lawrence
Source: PLoS One. 2025 Mar 14;20(3):e0317768. doi: 10.1371/journal.pone.0317768 (PMC11908700; doi:10.1371/journal.pone.0317768)
Supplement: S3 Table [file pone.0317768.s003.xlsx]

## Sheet: Sheet1
Table S3: Outlier information.
Consensus Outliers	CHR	BP	FST	ENSEMBL info	ENSEMBL link	UniProt link
42996:219:-	2	7955396	0.0597226	Between many protein coding genes, namely heme-binding protein soul5 (ENSGMOG00000036561) and ENSGMOG00000027813	https://useast.ensembl.org/Gadus_morhua/Location/View?db=core;g=ENSGMOG00000008713;r=2:7955396-7955396;mr=2:7952572-7957747
58416:50:-	2	22786199	0.133074	Inside gene CDC42 effector protein (Rho GTPase binding) 1b (ENSGMOG00000028368)	https://useast.ensembl.org/Gadus_morhua/Location/View?db=core;g=ENSGMOG00000008713;r=2:22786199-22786199;mr=2:7952572-7957747
58416:307:-	2	22785942	0.131541	Inside gene CDC42 effector protein (Rho GTPase binding) 1b (ENSGMOG00000028368)	https://useast.ensembl.org/Gadus_morhua/Location/View?db=core;g=ENSGMOG00000008713;r=2:22786199-22786199;mr=2:7952572-7957748
58541:266:-	2	23045298	0.21238	Between many small misc RNA genes	https://useast.ensembl.org/Gadus_morhua/Location/View?db=core;g=ENSGMOG00000034664;r=2:23045298-23045298;t=ENSGMOT00000061736
103260:235:-	4	2824210	0.158731	Inside toll-like receptor 2 (ENSGMOG00000033277)	https://useast.ensembl.org/Gadus_morhua/Location/View?db=core;g=ENSGMOG00000008713;r=4:2824210-2824210;mr=2:7952572-7957747
115493:105:+	4	14927979	0.193229	Inside 2 genes: myosin heavy chain, fast skeletal muscle-like protein (plays role in myosin complex and actin filament binding, ATP binding, cytoskeletal motor activity) and gene ENSGMOG00000035077 (myosin motor domain-containing protein, myosin complex, actin binding, all the same as previous)	https://useast.ensembl.org/Gadus_morhua/Location/View?db=core;g=ENSGMOG00000008713;r=4:14927979-14927979;mr=2:7952572-7957747	https://www.uniprot.org/uniprotkb/A0A8C5CE44/entry
115493:268:+	4	14928142	0.091816	Inside 2 genes: myosin heavy chain, fast skeletal muscle-like protein (plays role in myosin complex and actin filament binding, ATP binding, cytoskeletal motor activity) and gene ENSGMOG00000035077 (myosin motor domain-containing protein, myosin complex, actin binding, all the same as previous)	https://useast.ensembl.org/Gadus_morhua/Location/View?db=core;g=ENSGMOG00000008713;r=4:14927979-14927979;mr=2:7952572-7957748
175384:178:-	6	3345682	0.133306	Between many protein coding genes, between two uncharacterized LOC115545026 (ENSGMOG00000032888) and uncharacterized LOC115545028 (ENSGMOG00000024560)	https://useast.ensembl.org/Gadus_morhua/Location/View?db=core;g=ENSGMOG00000008713;r=6:3345682-3345682;mr=2:7952572-7957747
289914:54:-	9	11790461	0.146233	Inside ENSGMOG00000015301	https://useast.ensembl.org/Gadus_morhua/Location/View?db=core;g=ENSGMOG00000008713;r=9:11790461-11790461;mr=2:7952572-7957747
297401:63:-	9	18050669	0.0761926	Inside FA complementation group A (ENSGMOG00000036447)	https://useast.ensembl.org/Gadus_morhua/Location/View?db=core;g=ENSGMOG00000008713;r=9:18050669-18050669;mr=2:7952572-7957747
328947:210:-	10	18503032	0.219872	Inside glyoxalase domain containing 5 (ENSGMOG00000005960)	https://useast.ensembl.org/Gadus_morhua/Location/View?db=core;g=ENSGMOG00000008713;r=10:18503032-18503032;mr=2:7952572-7957747
371536:320:+	11	28287981	0.316605	Inside ENSGMOG00000037010 gene, encodes protein that plays a role in cellular anatomy and structure		https://www.uniprot.org/uniprotkb/A0A8C5BQ54/entry
418295:237:-	13	8672854	0.0700109	Right next to solute carrier family 38 member 3b (ENSGMOG00000016282)	https://useast.ensembl.org/Gadus_morhua/Location/View?db=core;g=ENSGMOG00000008713;r=13:8673145-8680390;mr=2:7952572-7957747
419897:121:+	13	10174676	0.290532	Inside ENSGMOG00000033426 lncRNA gene	https://useast.ensembl.org/Gadus_morhua/Location/View?db=core;g=ENSGMOG00000008713;r=13:10174676-10174676;mr=2:7952572-7957747
439058:11:-	13	26529893	0.0805484	Next to ENSGMOG00000034899 lncRNA gene
509902:287:-	16	2684149	0.25329	Inside nmd3 gene, 60S ribosomal export protein found in cytoplasm and nucleus		https://www.uniprot.org/uniprotkb/A0A8C5B8U8/entry
526979:13:-	16	16942873	0.108108	Inside atrial natriuretic peptide receptor 1-like (ENSGMOG00000025969)	https://useast.ensembl.org/Gadus_morhua/Location/View?db=core;g=ENSGMOG00000008713;r=16:16942873-16942873;mr=2:7952572-7957747
569957:324:-	17	21429651	0.116104	Between protein-coding gene ENSGMOG00000037194 and lncRNA gene ENSGMOG00000022170	https://useast.ensembl.org/Gadus_morhua/Location/View?db=core;g=ENSGMOG00000008713;r=17:21429651-21429651;mr=2:7952572-7957747
576321:237:-	18	5209099	0.0974276	Inside protein-coding gene ENSGMOG00000014265	https://useast.ensembl.org/Gadus_morhua/Location/View?db=core;g=ENSGMOG00000008713;r=18:5209099-5209099;mr=2:7952572-7957747
634809:118:+	20	11167159	0.136768	Inside protein-coding gene ENSGMOG00000035329	https://useast.ensembl.org/Gadus_morhua/Location/View?db=core;g=ENSGMOG00000008713;r=20:11167159-11167159;mr=2:7952572-7957747
657695:123:-	21	6670259	0.17353	Between a gene and lncRNA, gene opn8b (transmembrane protein in cell membrane, g protein-coupled receptor activity). lncRNA: ENSGMOG00000034664	https://useast.ensembl.org/Gadus_morhua/Location/View?db=core;g=ENSGMOG00000014265;r=21:6670259-6670259;t=ENSGMOT00000057569	https://www.uniprot.org/uniprotkb/A0A8C4ZFK2/entry
684266:191:-	22	9218184	0.114435	Right next to lncRNA gene ENSGMOG00000024119	https://useast.ensembl.org/Gadus_morhua/Location/View?db=core;g=ENSGMOG00000008713;r=22:9218184-9218184;mr=2:7952572-7957747
684266:270:-	22	9218105	0.112354	Right next to lncRNA gene ENSGMOG00000024120	https://useast.ensembl.org/Gadus_morhua/Location/View?db=core;g=ENSGMOG00000008713;r=22:9218184-9218184;mr=2:7952572-7957748
724206:102:-	23	21455878	0.0876831	Right next to bile acid-CoA:amino acid N-acyltransferase-like (ENSGMOG00000005776)	https://useast.ensembl.org/Gadus_morhua/Location/View?db=core;g=ENSGMOG00000008713;r=23:21455878-21455878;mr=2:7952572-7957747
