# Supplementary material for: Genome-wide SNPs reveal novel genetic relationships among Atlantic cod (Gadus morhua) from the south coast of Newfoundland, Canada (subdivision 3Ps), Northern cod stock complex, and Gulf of St Lawrence
Source: PLoS One. 2025 Mar 14;20(3):e0317768. doi: 10.1371/journal.pone.0317768 (PMC11908700; doi:10.1371/journal.pone.0317768)
Supplement: S4 Table [file pone.0317768.s004.xlsx]

## Sheet: Sheet1
Table S4a:
Top 5 SNPs divergent (highest FSTs) between 2 DAPC clusters, including Gulf of Saint Lawrence individuals but without Bay of Fundy and Gulf of Maine individuals
	SNPID	CHR	BP	FST	ENSEMBL info	ENSEMBL link	UniProt link
1	576321:88:-	18	5209248	0.336094	Inside Neurexin1a (ENSGMOG00000014265)	https://useast.ensembl.org/Gadus_morhua/Location/View?db=core;g=ENSGMOG00000008713;r=18:5209248-5209248;mr=2:7952572-7957747	https://www.uniprot.org/uniprotkb/A0A8C5D161/entry
2	665907:104:+	21	14019851	0.243493	Between esr2a (ENSGMOG00000019003) and jag2b (ENSGMOG00000019017)	https://useast.ensembl.org/Gadus_morhua/Location/View?db=core;g=ENSGMOG00000008713;r=21:14019851-14019851;mr=2:7952572-7957747	https://www.uniprot.org/uniprotkb/A0A8C5FMJ6/entry
3	665917:222:-	21	14028391	0.217833	Inside jag2b (ENSGMOG00000019017)	https://useast.ensembl.org/Gadus_morhua/Location/View?db=core;g=ENSGMOG00000008713;r=21:14028391-14028391;mr=2:7952572-7957747	https://www.uniprot.org/uniprotkb/A0A8C5C7I7/entry
4	419882:203:+	13	10156332	0.193652	Closest to lncRNA gene (ENSGMOG00000033426), but also close to R-spondin 4 gene ( ENSGMOG00000034789)	https://useast.ensembl.org/Gadus_morhua/Location/View?db=core;g=ENSGMOG00000008713;r=13:10156332-10156332;mr=2:7952572-7957747	No UniProt link available
5	724283:207:+	23	21526156	0.182332	Closest to bile acid-CoA:amino acid N-acyltransferase-like (ENSGMOG00000018681)	https://useast.ensembl.org/Gadus_morhua/Location/View?db=core;g=ENSGMOG00000008713;r=23:21526156-21526156;mr=2:7952572-7957747	https://www.uniprot.org/uniprotkb/A0A8C4ZRZ9/entry
Table S4b:
Top 5 SNPs divergent (highest FSTs) between 2 DAPC clusters, without Gulf of Saint Lawrence, Bay of Fundy, and Gulf of Maine individuals
	SNPID	CHR	BP	FST	ENSEMBL info	ENSEMBL link	UniProt link
1	694897:280:+	22	18219341	0.457952	Closest to erythrocyte membrane protein band 4.1a (ENSGMOG00000030666)	https://useast.ensembl.org/Gadus_morhua/Location/View?db=core;g=ENSGMOG00000008713;r=22:18219341-18219341;mr=2:7952572-7957747	https://www.uniprot.org/uniprotkb/A0A8C5CSJ4/entry
2	616892:65:-	19	17053735	0.410931	Inside protein O-mannosyl-transferase TMTC2-like (ENSGMOG00000035491)	https://useast.ensembl.org/Gadus_morhua/Location/View?db=core;g=ENSGMOG00000008713;r=19:17053735-17053735;mr=2:7952572-7957747	https://www.uniprot.org/uniprotkb/A0A8C5C125/entry
3	616892:274:-	19	17053526	0.36638	Inside protein O-mannosyl-transferase TMTC2-like (ENSGMOG00000035491)	https://useast.ensembl.org/Gadus_morhua/Location/View?db=core;g=ENSGMOG00000008713;r=19:17053735-17053735;mr=2:7952572-7957748	https://www.uniprot.org/uniprotkb/A0A8C5C125/entry
4	197921:338:+	6	22218138	0.34258	Inside titin homolog (ENSGMOG00000033218)	https://useast.ensembl.org/Gadus_morhua/Location/View?db=core;g=ENSGMOG00000008713;r=6:22218138-22218138;mr=2:7952572-7957747	https://www.uniprot.org/uniprotkb/A0A8C5C116/entry
5	603326:276:-	19	4529320	0.32733	Right next to interleukin 11 receptor, alpha (ENSGMOG00000014027)	https://useast.ensembl.org/Gadus_morhua/Location/View?db=core;g=ENSGMOG00000008713;r=19:4529320-4529320;mr=2:7952572-7957747	https://www.uniprot.org/uniprotkb/A0A8C4ZJD6/entry
